# Supplementary material for: An Agrobacterium-Mediated Transient Expression Method for Functional Assay of Genes Promoting Disease in Monocots
Source: Int J Mol Sci. 2023 Apr 21;24(8):7636. doi: 10.3390/ijms24087636 (PMC10142106; doi:10.3390/ijms24087636)
Supplement: Supplementary file 1 [file ijms-24-07636-s001.zip]

Archive with 1 entries (1 files):
- ijms-2289732-supplementary.pdf
